# Supplementary material for: The Concordance of Secondary Pathogenic Germline Variants Identified by Tumor Genomic Profiling in Adult Solid Tumor Patients at Two US Community Cancer Centers
Source: Genes (Basel). 2025 Dec 9;16(12):1476. doi: 10.3390/genes16121476 (PMC12732780; doi:10.3390/genes16121476)
Supplement: Supplementary file 1 [file genes-16-01476-s001.zip]

Archive with 1 entries (1 files):
- genes-3929057-supplementary.pdf
